# Supplementary material for: Occurrence and Source Identification of Polychlorinated Dibenzo-p-dioxins and Dibenzofurans and Polychlorinated Biphenyls in Surface Sediments from Liangshui River in Beijing, China
Source: Int J Environ Res Public Health. 2022 Dec 8;19(24):16465. doi: 10.3390/ijerph192416465 (PMC9779105; doi:10.3390/ijerph192416465)
Supplement: Supplementary file 1 [file ijerph-19-16465-s001.zip]

Archive with 1 entries (1 files):
- ijerph-1996909-supplementary.pdf
